# Supplementary material for: Formononetin Exerts Neuroprotection in Parkinson’s Disease via the Activation of the Nrf2 Signaling Pathway
Source: Molecules. 2024 Nov 14;29(22):5364. doi: 10.3390/molecules29225364 (PMC11596823; doi:10.3390/molecules29225364)
Supplement: Supplementary file 1 [file molecules-29-05364-s001.zip]

Archive with 1 entries (1 files):
- molecules-3201588-supplementary.pdf
